# Supplementary material for: Stress and Strain: Differentiating the Responses to High and Moderate Heat Loads and Subsequent Recovery in Grain-Fed Feedlot Steers—Plasma Biochemistry
Source: Animals (Basel). 2026 Apr 30;16(9):1379. doi: 10.3390/ani16091379 (PMC13162586; doi:10.3390/ani16091379)
Supplement: Supplementary file 1 [file animals-16-01379-s001.zip]

Archive with 3 entries (3 files):
- CC7+8 biochem Suppl figures 2026.pptx
- CC7+8 biochem Supplementary Tables.pdf
- Supplementary Text.pdf
